# Supplementary material for: The nematode worm C. elegans chooses between bacterial foods as if maximizing economic utility
Source: eLife. 2023 Apr 25;12:e69779. doi: 10.7554/eLife.69779 (PMC10231927; doi:10.7554/eLife.69779)
Supplement: Supplementary file 6. [file elife-69779-supp6.zip]

Archive with 1 entries (1 files):
- ImagingchipCAD.dwg
